# Supplementary material for: Self-reported perceptions of ethical and professional expectations of medical students in China and the influence of voluntary work during the COVID-19: a survey on “Five Characteristics”
Source: Sci Rep. 2024 Mar 28;14:7387. doi: 10.1038/s41598-024-57992-1 (PMC10978824; doi:10.1038/s41598-024-57992-1)
Supplement: Supplementary file 1 — Supplementary Table S1. [file 41598_2024_57992_MOESM1_ESM.xlsx]

## Sheet: English
Five Characteristics Rating Scale for Medical Students
Items	Strongly Agree	Agree	Neutral	Disagree	Strongly Disagree
Q1. Devoting oneself to the world through medicine, with the primary goal of treating diseases and saving lives.
Q2. I am committed to dedicating my life to the medical profession.
Q3. In the event of a major public health emergency, medical workers should prioritize the greater good over their personal lives, taking the front line.
Q4. I believe that medical workers should step forward in any situation where urgent medical aid is needed.
Q5. Treating all patients equally is one of the ethical duties of a doctor.
Q6. Even when faced with questioning or verbal aggression from patients (or their families), I will adhere to my principles and remain responsible to the patient.
Q7. I believe all medical assistance should be provided selflessly, with the primary intent of treating diseases and saving lives.
Q8. In treating patients, I will always show kindness, patience, and empathy.
Q9. Having a solid foundation in medical theory is very important to me.
Q10. I should be rigorous and practical in my study, constantly keeping up with the latest advancements in my field.
Q11. I believe medical education should emphasize the cultivation of scientific methodology and the development of analytical and critical thinking.
Q12. I consider clinical skills to be fundamental in practicing medicine and must be thoroughly mastered.
Q13. In my studies, I prioritize understanding how knowledge can be practically applied
Q14. I believe that learning clinical techniques should not be limited to theory but reinforced through practical experience.
Q15. I value every practical learning opportunity (including internships and observations) and look forward to more.
Q16. I will continuously improve my overall personal abilities to better engage in medical work in the future.
Q17. I actively learn about humanities in medicine to enhance my clinical practice methods and communication skills with patients.
Q18. I constantly reflect and summarize in my daily life to improve my everyday skills.
Q19. I should maintain good relationships with patients and their families.
Ideological and Moral Dimensions (ID): Q1-Q8; Behavioral and Practical Dimensions (BD): Q9-Q19
